# Supplementary material for: Galvanostatic cycling of a micron-sized solid-state battery: Visually linking void evolution to electrochemistry
Source: Sci Adv. 2025 Apr 4;11(14):eadt4666. doi: 10.1126/sciadv.adt4666 (PMC11970463; doi:10.1126/sciadv.adt4666)
Supplement: Supplementary file 2 — Movies S1 to S14 [file sciadv.adt4666_movies_s1_to_s14.zip]

Archive with 14 entries (14 files):
- adt4666_movie_s1.mp4
- adt4666_movie_s2.mp4
- adt4666_movie_s3.mp4
- adt4666_movie_s4.mp4
- adt4666_movie_s5.mp4
- adt4666_movie_s6.mp4
- adt4666_movie_s7.mp4
- adt4666_movie_s8.mp4
- adt4666_movie_s9.mp4
- adt4666_movie_s10.mp4
- adt4666_movie_s11.mp4
- adt4666_movie_s12.mp4
- adt4666_movie_s13.mp4
- adt4666_movie_s14.mp4
